# Supplementary material for: PTSD correlates with somatization in sexually abused children: Type of abuse moderates the effect of PTSD on somatization
Source: PLoS One. 2018 Jun 21;13(6):e0199138. doi: 10.1371/journal.pone.0199138 (PMC6013160; doi:10.1371/journal.pone.0199138)
Supplement: S2 Appendix — (XLSX) [file pone.0199138.s002.xlsx]

## Sheet: Sheet1
participants	age	FSIQ	Perpetrator	Parents		number of perpetrator	type of abuse	TSCC_PTS	CBCL_SOM
110012	10	96	male	single parents	Family member	single	molestation	38	42
110013	12	101	male	relatives	Family member	single	molestation	34	50
110016	11	84	male	both parents	stranger	single	molestation	40	62
110019	13	108	male	both parents	acquaintance	single	rape	60	54
110023	9	113	male	relatives	Family member	single	molestation	73	66
110025	8	106	male	single parents	stranger	single	molestation	62	64
110027	11	89	male	both parents	Family member	single	rape	40	61
110033	9	89	male	both parents	stranger	single	molestation		64
110034	8	89	male	both parents	stranger	single	molestation	33	53
110035	10	70	male	both parents	acquaintance	single	molestation	53	64
110037	8	101	male	single parents	acquaintance	single	molestation	45	58
110038	10	99	male	both parents	Family member	single	molestation	42	70
110048	13	87	male	both parents	acquaintance	single	molestation	82	87
110050	8	82	male	single parents	stranger	single	molestation	53	50
110058	8	102	male	single parents	stranger	single	molestation		50
110064	8	93	male	single parents	acquaintance	single	molestation	45	53
110068	8	100	male	both parents	stranger	single	molestation	40	50
110077	8	85	male	both parents	acquaintance	single	molestation	54	69
110080	9	118	male	both parents	Family member	single	molestation	42	53
110084	11	91	male	both parents	Family member	single	molestation	45	61
110093	9	95	male	both parents	Family member	single	molestation	54	58
110099	12	49	male	both parents	Family member	single	molestation	54	58
110103	12	73	male	single parents	acquaintance	multiple	molestation	36	53
110104	12	78	male	single parents	acquaintance	single	rape	69	69
120003	12	94	male	both parents	acquaintance	multiple	molestation	40	50
120004	13	76	male	institution	acquaintance	single	rape	58	50
120006	10	108	male	both parents	Family member	single	molestation	36	50
120011	13	92	male	both parents	Family member	single	molestation	60	50
120012	10	87	male	both parents	Family member	single	molestation	42	61
120016	9	131	male	single parents	stranger	single	molestation	4	70
120019	13	68	male	both parents	acquaintance	single	rape	39	55
120020	9	110	male	both parents	Family member	single	molestation	58	64
120023	11	115	male	both parents	acquaintance	single	rape	60	69
120027	14	82	male	both parents	acquaintance	multiple	rape	47	64
120028	14	89	male	relatives	acquaintance	multiple	rape	58	66
120042	14	101	male	single parents	acquaintance	single	rape	58	69
120043	12	82	male	both parents	acquaintance	single	molestation	43	50
120047	10	86	male	single parents	acquaintance	single	molestation	49	61
120053	8	111	male	institution	acquaintance	single	molestation	65	76
120055	16	56	femal	single parents	Family member	single	rape	53	58
120059	16	90	male	single parents	acquaintance	single	molestation	74	81
120062	8	95	male	both parents	acquaintance	single	molestation	38	50
120064	13	87	male	single parents	acquaintance	single	rape	42	85
120065	12	98	male	both parents	acquaintance	single	molestation	36	71
120073	8	116	male	single parents	acquaintance	single	molestation	38	53
120079	9	82	male	single parents	stranger	single	molestation	44	63
120080	10	93	male	both parents	stranger	single	rape	47	63
120088	14	99	male	single parents	Family member	single	molestation	46	50
120095	13	102	male	single parents	Family member	single	molestation	34	61
120097	11	102	male	single parents	Family member	single	molestation	40	53
120103	12	57	male	relatives	acquaintance	single	molestation	40	50
120108	16	88	male	single parents	acquaintance	single	molestation	50	61
120111	14	34	male	single parents	acquaintance	single	rape	33	50
120117	10	91	male	single parents	Family member	single	molestation	38	53
120119	12	75	male	single parents	acquaintance	single	rape	74	50
120120	12	70	male	single parents	acquaintance	single	rape	47	50
120122	11	108	male	both parents	stranger	single	molestation	56	53
120129	11	100	male	both parents	acquaintance	single	molestation	34	50
120138	8	100	male	both parents	stranger	single	molestation	45	61
120146	12	86	male	relatives	acquaintance	single	rape	53	53
120152	12	77	male	single parents	acquaintance	single	molestation		50
120154	16	99	male	both parents	stranger	single	molestation	49	58
120159	13	75	male	both parents	Family member	single	rape	46	61
